# Supplementary material for: Relationship between the Polymer Blend Using Chitosan, Polyethylene Glycol, Polyvinyl Alcohol, Polyvinylpyrrolidone, and Antimicrobial Activities against Staphylococcus aureus
Source: Pharmaceutics. 2023 Oct 13;15(10):2453. doi: 10.3390/pharmaceutics15102453 (PMC10610092; doi:10.3390/pharmaceutics15102453)
Supplement: Supplementary file 1 [file pharmaceutics-15-02453-s001.zip]

Archive with 1 entries (1 files):
- pharmaceutics-2622032-supplementary.pdf
